# Supplementary material for: Carbon Sequestration Potential in the Restoration of Highly Eutrophic Shallow Lakes
Source: Int J Environ Res Public Health. 2022 May 23;19(10):6308. doi: 10.3390/ijerph19106308 (PMC9140842; doi:10.3390/ijerph19106308)
Supplement: Supplementary file 1 [file ijerph-19-06308-s001.zip]

Archive with 1 entries (1 files):
- ijerph-1705558-supplementary.pdf
